# Supplementary material for: Prevention of Post-Hepatectomy Liver Failure in Cirrhotic Patients Undergoing Minimally Invasive Liver Surgery for HCC: Has the Round Ligament to Be Preserved?
Source: Cancers (Basel). 2024 Jan 15;16(2):364. doi: 10.3390/cancers16020364 (PMC10814940; doi:10.3390/cancers16020364)
Supplement: Supplementary file 1 [file cancers-16-00364-s001.zip]

Archive with 1 entries (1 files):
- cancers-2688398-supplementary.pdf
